# Supplementary material for: Electrochemiluminescence Aptasensor with Dual Signal Amplification by Silica Nanochannel-Based Confinement Effect on Nanocatalyst and Efficient Emitter Enrichment for Highly Sensitive Detection of C-Reactive Protein
Source: Molecules. 2023 Nov 19;28(22):7664. doi: 10.3390/molecules28227664 (PMC10675231; doi:10.3390/molecules28227664)
Supplement: Supplementary file 1 [file molecules-28-07664-s001.zip]

Archive with 1 entries (1 files):
- molecules-2649504-supplementary.pdf
